# Supplementary material for: Intra-Rater, Inter-Rater, and Test–Retest Reliability of a Laser- and Inclinometer-Based Hip Joint Position Sense Test in Healthy Adults: A Two-Phase Study with Preliminary Reference Values
Source: Muscles. 2026 Jun 19;5(2):45. doi: 10.3390/muscles5020045 (PMC13304680; doi:10.3390/muscles5020045)
Supplement: Supplementary file 1 [file muscles-05-00045-s001.zip]

Archive with 1 entries (1 files):
- muscles-4284852-supplementary.pdf
